# Supplementary material for: Slc38a9 Deficiency Induces Apoptosis and Metabolic Dysregulation and Leads to Premature Death in Zebrafish
Source: Int J Mol Sci. 2022 Apr 11;23(8):4200. doi: 10.3390/ijms23084200 (PMC9025135; doi:10.3390/ijms23084200)
Supplement: Supplementary file 1 [file ijms-23-04200-s001.zip]

Archive with 12 entries (9 files):
- Supplemental Files/
- Supplemental Files/Supplemental Table S1 Statistics for read filtering and mapping.xlsx
- Supplemental Files/Supplemental Table S2 KEGG pathway enrichment analysis of DEGs.xlsx
- Supplemental Files/Supplemental Figure S1.pdf
- Supplemental Files/Supplemental Table S3 Primer sequences used in this study.xlsx
- __MACOSX/
- __MACOSX/Supplemental Files/
- __MACOSX/Supplemental Files/._Fig. S1.tif
- __MACOSX/Supplemental Files/._Supplemental  Figure.1.xlsx.docx
- __MACOSX/Supplemental Files/._Supplemental  Table.1 Statistics for read filtering and mapping.xlsx
- __MACOSX/Supplemental Files/._Supplemental  Table.2 KEGG pathway enrichment analysis of DEGs.xlsx
- __MACOSX/Supplemental Files/._Supplemental Table.3  Primer sequences used in this study.xlsx
