# Supplementary material for: Slc38a9 Deficiency Induces Apoptosis and Metabolic Dysregulation and Leads to Premature Death in Zebrafish
Source: Int J Mol Sci. 2022 Apr 11;23(8):4200. doi: 10.3390/ijms23084200 (PMC9025135; doi:10.3390/ijms23084200)
Supplement: Supplementary file 1 [file ijms-23-04200-s001.zip › Supplemental Files/Supplemental Table S1 Statistics for read filtering and mapping.xlsx]

## Sheet: Sheet1 (2)
Table S1. Statistics for read filtering and mapping.
sample	Total raw reads (M)	Total clean reads (M)	Clean reads ratio (%)	Total map (%)	Unique map (%)	Exon (%)
WT_1	47.91	46.64	97.35	92.72	78.62	73.89
WT_2	43.89	41.5	94.55	92.95	78.41	74.34
WT_3	41.14	39.85	96.86	92.85	78.78	73.52
WT_4	46.32	44.67	96.44	93.14	79.06	74.06
slc38a9_1	44.18	42.23	95.59	93.29	79.1	75.07
slc38a9_2	47.5	44.77	94.25	93.12	79.02	74.41
slc38a9_3	45.59	42.92	94.14	93.49	79.04	76.78
slc38a9_4	44.45	42.55	95.73	92.37	78.21	76.45

## Sheet: Sheet1
Table 1
Statistics for read filtering and mapping.
Sample Name	WT1	WT2	WT3	gcgr1	gcgr2	gcgr3
Total raw reads (M)	21.94	21.94	21.94	21.94	21.94	21.94
Total clean reads (M)	21.89	21.9	21.92	21.93	21.89	21.89
Clean reads ratio (%)	99.76	99.82	99.9	99.92	99.75	99.74
Genome total mapping (%)	90.38	89.55	90.25	90.54	90.47	90.55
Genome uniquely mapping (%)	64.66	63.98	64.69	65.12	65.53	65.34
Genes total mapping (%)	79.41	79.83	79.28	80.03	79.62	79.89
Genes uniquely mapping (%)	69	69.02	69.03	69.21	69.13	69.21
sample	raw_reads	clean_reads	total_map	unique_map	exon
WT_1	47913242	46642736	43248502(92.72%)	36669611(78.62%)	4772973183(73.89%)
WT_2	43889368	41502970	38577888(92.95%)	32542100(78.41%)	4280659677(74.34%)
WT_3	41136516	39849284	37001343(92.85%)	31392531(78.78%)	4062968749(73.52%)
WT_4	46319822	44674272	41611695(93.14%)	35319802(79.06%)	4603284574(74.06%)
slc38a9_1	44175534	42225562	39391801(93.29%)	33399067(79.1%)	4416904483(75.07%)
slc38a9_2	47499796	44766098	41687241(93.12%)	35373136(79.02%)	4631999776(74.41%)
slc38a9_3	45592932	42921434	40126554(93.49%)	33924381(79.04%)	4600718720(76.78%)
slc38a9_4	44447720	42547254	39298931(92.37%)	33275191(78.21%)	4484146012(76.45%)
sample	raw_reads	clean_reads	total_map	unique_map	exon
WT_1	47913242	46642736	0.9272	0.7862	0.7389
WT_2	43889368	41502970	0.9295	0.7841	0.7434
WT_3	41136516	39849284	0.9285	0.7878	0.7352
WT_4	46319822	44674272	0.9314	0.7906	0.7406
slc38a9_1	44175534	42225562	0.9329	0.791	0.7507
slc38a9_2	47499796	44766098	0.9312	0.7902	0.7441
slc38a9_3	45592932	42921434	0.9349	0.7904	0.7678
slc38a9_4	44447720	42547254	0.9237	0.7821	0.7645
	47913242	46642736	47.9132	46.6427	47.91	46.64
	43889368	41502970	43.8894	41.503	43.89	41.5
	41136516	39849284	41.1365	39.8493	41.14	39.85
	46319822	44674272	46.3198	44.6743	46.32	44.67
	44175534	42225562	44.1755	42.2256	44.18	42.23
	47499796	44766098	47.4998	44.7661	47.5	44.77
	45592932	42921434	45.5929	42.9214	45.59	42.92
	44447720	42547254	44.4477	42.5473	44.45	42.55
			47.9132	46.6427	47.91	46.64
			43.8894	41.503	43.89	41.5
			41.1365	39.8493	41.14	39.85
			46.3198	44.6743	46.32	44.67
			44.1755	42.2256	44.18	42.23
			47.4998	44.7661	47.5	44.77
			45.5929	42.9214	45.59	42.92
			44.4477	42.5473	44.45	42.55
