# Supplementary material for: Slc38a9 Deficiency Induces Apoptosis and Metabolic Dysregulation and Leads to Premature Death in Zebrafish
Source: Int J Mol Sci. 2022 Apr 11;23(8):4200. doi: 10.3390/ijms23084200 (PMC9025135; doi:10.3390/ijms23084200)
Supplement: Supplementary file 1 [file ijms-23-04200-s001.zip › Supplemental Files/Supplemental Table S2 KEGG pathway enrichment analysis of DEGs.xlsx]

## Sheet: Sheet1
KEGGID	Description	GeneRatio	BgRatio	pvalue	padj	geneID	geneName	keggID	Count
dre00970	Aminoacyl-tRNA biosynthesis	17/633	60/8488	1.02416e-06	0.000152601	ENSDARG00000061100/ENSDARG00000103799/ENSDARG00000060494/ENSDARG00000098825/ENSDARG00000036164/ENSDARG00000069142/ENSDARG00000003693/ENSDARG00000044575/ENSDARG00000007955/ENSDARG00000070043/ENSDARG00000016864/ENSDARG00000019280/ENSDARG00000010316/ENSDARG00000008237/ENSDARG00000100954/ENSDARG00000104659/ENSDARG00000037309	nars/kars/eprs/farsa/cars/aars/hars/vars/iars/dars/farsb/larsb/qars/sars/wars/CABZ01109604.1/gatb	dre:568332/dre:280647/dre:562037/dre:692329/dre:368284/dre:792787/dre:447847/dre:114427/dre:334393/dre:324025/dre:493608/dre:569778/dre:394188/dre:445405/dre:108179007/dre:393745/dre:541317	17
dre04115	p53 signaling pathway	20/633	104/8488	6.92919e-05	0.00384674	ENSDARG00000070012/ENSDARG00000103775/ENSDARG00000033443/ENSDARG00000076554/ENSDARG00000027744/ENSDARG00000004325/ENSDARG00000056795/ENSDARG00000078069/ENSDARG00000020711/ENSDARG00000089109/ENSDARG00000089307/ENSDARG00000058325/ENSDARG00000041140/ENSDARG00000075641/ENSDARG00000099722/ENSDARG00000092792/ENSDARG00000013576/ENSDARG00000035559/ENSDARG00000104571/ENSDARG00000098622	sesn2/CABZ01118001.1/mdm2/cdkn1a/gadd45ba/casp9/serpine1/rrm2/rrm2/bcl2b/pmaip1/casp8/ddb2/steap3/zgc:153993/zgc:92658/gadd45bb/tp53/gadd45ab/ccne1	dre:100149745/dre:100332237/dre:30637/dre:100151416/dre:406304/dre:492763/dre:100136840/dre:100330864/dre:100330864/dre:100007048/dre:751765/dre:58022/dre:100004133/dre:100320152/dre:767645/dre:436699/dre:497646/dre:30590/dre:431763/dre:30188	20
dre01230	Biosynthesis of amino acids	21/633	113/8488	7.74512e-05	0.00384674	ENSDARG00000016733/ENSDARG00000037121/ENSDARG00000045568/ENSDARG00000016375/ENSDARG00000010946/ENSDARG00000074301/ENSDARG00000039269/ENSDARG00000001873/ENSDARG00000056640/ENSDARG00000104906/ENSDARG00000104414/ENSDARG00000098639/ENSDARG00000039007/ENSDARG00000052816/ENSDARG00000043457/ENSDARG00000042010/ENSDARG00000013750/ENSDARG00000053684/ENSDARG00000039605/ENSDARG00000057429/ENSDARG00000100613	psat1/mat2ab/bcat1/asns/cbsb/cth/arg2/phgdh/rpia/mtr/shmt2/pycr1b/eno3/shmt1/gapdh/pklr/eno1b/aldob/mat1a/arg1/CABZ01089777.1	dre:327512/dre:791612/dre:337412/dre:394138/dre:266987/dre:322055/dre:322614/dre:321928/dre:407673/dre:378847/dre:100144628/dre:100149838/dre:378963/dre:394021/dre:317743/dre:114551/dre:393668/dre:321664/dre:334195/dre:570368/dre:100331665	21
dre00010	Glycolysis / Gluconeogenesis	20/633	111/8488	0.000177295	0.00660425	ENSDARG00000074791/ENSDARG00000039007/ENSDARG00000043457/ENSDARG00000013721/ENSDARG00000012366/ENSDARG00000087262/ENSDARG00000068006/ENSDARG00000052030/ENSDARG00000020364/ENSDARG00000042010/ENSDARG00000013750/ENSDARG00000099154/ENSDARG00000088366/ENSDARG00000031616/ENSDARG00000035606/ENSDARG00000053684/ENSDARG00000013522/ENSDARG00000101482/ENSDARG00000035257/ENSDARG00000014967	aldh3a1/eno3/gapdh/g6pca.2/fbp2/zgc:63568/gck/akr1a1b/fbp1b/pklr/eno1b/CABZ01032488.1/zgc:77938/g6pca.1/aldh3b2/aldob/pck1/hk2/akr1a1a/g6pcb	dre:100000026/dre:378963/dre:317743/dre:563180/dre:445505/dre:393427/dre:751668/dre:799805/dre:282672/dre:114551/dre:393668/dre:100536795/dre:402939/dre:445118/dre:557008/dre:321664/dre:378727/dre:406339/dre:445326/dre:100000750	20
dre04744	Phototransduction	13/633	60/8488	0.000382095	0.0106144	ENSDARG00000002193/ENSDARG00000012610/ENSDARG00000044199/ENSDARG00000058803/ENSDARG00000045156/ENSDARG00000097008/ENSDARG00000044280/ENSDARG00000018329/ENSDARG00000052223/ENSDARG00000026820/ENSDARG00000100747/ENSDARG00000012125/ENSDARG00000037925	rho/saga/gnat1/grk1a/rgs9b/opn1mw1/opn1mw2/gc2/rcvrna/gucy2d/si:ch211-103a14.5/cnga1/rgs9a	dre:30295/dre:792319/dre:140428/dre:564152/dre:793087/dre:30503/dre:360151/dre:140425/dre:570333/dre:140426/dre:100330921/dre:572249/dre:767636	13
dre00670	One carbon pool by folate	8/633	26/8488	0.000427425	0.0106144	ENSDARG00000070230/ENSDARG00000053087/ENSDARG00000104906/ENSDARG00000104414/ENSDARG00000052816/ENSDARG00000068876/ENSDARG00000042221/ENSDARG00000101089	aldh1l2/mthfr/mtr/shmt2/shmt1/zgc:153031/mthfd1l/gart	dre:100333269/dre:567547/dre:378847/dre:100144628/dre:394021/dre:557552/dre:100034522/dre:58141	8
dre04920	Adipocytokine signaling pathway	19/633	113/8488	0.0006319	0.0134504	ENSDARG00000025428/ENSDARG00000026611/ENSDARG00000037943/ENSDARG00000007412/ENSDARG00000022712/ENSDARG00000070165/ENSDARG00000018569/ENSDARG00000091085/ENSDARG00000005481/ENSDARG00000013721/ENSDARG00000037099/ENSDARG00000001437/ENSDARG00000004078/ENSDARG00000031616/ENSDARG00000054323/ENSDARG00000045548/ENSDARG00000013522/ENSDARG00000069307/ENSDARG00000014967	socs3a/socs3b/cpt1cb/slc2a1b/stat3/tnfrsf1b/tnfrsf1a/lepa/nfkbiaa/g6pca.2/irs2a/slc2a1a/acsl4a/g6pca.1/pparab/lepb/pck1/pomcb/g6pcb	dre:335409/dre:406596/dre:550361/dre:100321338/dre:30767/dre:100037357/dre:406471/dre:100150233/dre:406463/dre:563180/dre:393285/dre:555778/dre:393622/dre:445118/dre:557714/dre:564348/dre:378727/dre:100034412/dre:100000750	19
dre00260	Glycine, serine and threonine metabolism	12/633	58/8488	0.000984127	0.0183294	ENSDARG00000016733/ENSDARG00000010946/ENSDARG00000074301/ENSDARG00000001873/ENSDARG00000104414/ENSDARG00000035120/ENSDARG00000002745/ENSDARG00000052816/ENSDARG00000006840/ENSDARG00000070844/ENSDARG00000013430/ENSDARG00000100613	psat1/cbsb/cth/phgdh/shmt2/gldc/tdh/shmt1/gnmt/gamt/bhmt/CABZ01089777.1	dre:327512/dre:266987/dre:322055/dre:321928/dre:100144628/dre:321621/dre:406528/dre:394021/dre:403338/dre:796865/dre:322228/dre:100331665	12
dre04210	Apoptosis	32/633	255/8488	0.00242094	0.04008	ENSDARG00000031683/ENSDARG00000034409/ENSDARG00000027744/ENSDARG00000043531/ENSDARG00000014956/ENSDARG00000062139/ENSDARG00000004325/ENSDARG00000094559/ENSDARG00000009779/ENSDARG00000074060/ENSDARG00000059836/ENSDARG00000074306/ENSDARG00000018569/ENSDARG00000052855/ENSDARG00000089109/ENSDARG00000100833/ENSDARG00000005481/ENSDARG00000052178/ENSDARG00000095744/ENSDARG00000069934/ENSDARG00000089307/…	fosab/pik3r3b/gadd45ba/jun/diablob/eif2ak3/casp9/zgc:174855/mcl1a/map3k14a/ddit3/ctslb/tnfrsf1a/ctso/bcl2b/si:dkey-269i1.4/nfkbiaa/eif2s1b/si:dkey-269i1.4/parp4/pmaip1/zgc:174153/fosaa/casp8/ctslb/si:dkey-26g8.5/zgc:174154/zgc:153993/gadd45bb/tp53/gadd45ab/CAPN1	dre:394198/dre:100000252/dre:406304/dre:335916/dre:570425/dre:559564/dre:492763/dre:569326/dre:58122/dre:100004261/dre:561924/dre:30443/dre:406471/dre:567333/dre:100007048/dre:30443/dre:406463/dre:321564/dre:30443/dre:558045/dre:751765/dre:30443/dre:570238/dre:58022/dre:30443/dre:563390/dre:100537591/dre:767645/dre:497646/dre:30590/dre:431763/dre:565825	32
