# Supplementary material for: Slc38a9 Deficiency Induces Apoptosis and Metabolic Dysregulation and Leads to Premature Death in Zebrafish
Source: Int J Mol Sci. 2022 Apr 11;23(8):4200. doi: 10.3390/ijms23084200 (PMC9025135; doi:10.3390/ijms23084200)
Supplement: Supplementary file 1 [file ijms-23-04200-s001.zip › Supplemental Files/Supplemental Table S3 Primer sequences used in this study.xlsx]

## Sheet: Sheet1
Test	gene	name	Sequence
sgRNA template	slc38a9	slc38a9-sgRNA-F	GAAATTAATACGACTCACTATAGGGACAGTAAACCGTTACTGGTTTTAGAGCTAGAAAT
		slc38a9-sgRNA-R	AAAAAAAGCACCGACTCGGTGCCAC
genotyping	slc38a9	slc38a9-gt-F	TTCTCCCTCTTTCTTACTAATC
		slc38a9-gt-R	CAAAACCTTTCAATCAAGTTGTCTC
in situ hybridization probe template	slc38a9	slc38a9-probe-F	TTGGCACAAATGGAACTGAG
		slc38a9-probe-R	ATGAGGAAGCCGTGGAAGAG
qRT-PCR	slc38a9	slc38a9-qRCR-F	CCTGTTGACGCTCTATTGCT
		slc38a9-qRCR-R	CAACGAGAAGACGAGACTGG
	cnot1	cnot1-qPCR-F	CACCACTGCTGTATCCTGAC
		cnot1-qPCR-R	CTTGCACAAAAGCCATAGCC
	crym2d14	crym2d14-qPCR-F	TGGCTGCTGGATGATGTATG
		crym2d14-qPCR-R	ATCAGCATACTCTCCCCTCC
	thrb	thrb-qPCR-F	CAGAGCAAGCAGACAAATGC
		thrb-qPCR-R	AGCCCTCACATGTAATGCAG
	eif2s1b	eif2s1b-qPCR-F	TCTGAGGGCAGGACTCAACT
		eif2s1b-qPCR-R	ACTGACAGGCCTTCTGTTCG
	kars1	kars1-qPCR-F	CTTCCCGGCTCACAAAACCT
		kars1-qPCR-R	GCGCCTTTTCAGCTCACTTT
	hhip	hhip-qPCR-F	GGAGATGAAAGGGGCTTGCT
		hhip-qPCR-R	AGAATGTGGTCGTGTGGTCC
	igfbp1a	igfbp1a-qPCR-F	CCACCAGTTTCTTGCGTATC
		igfbp1a-qPCR-R	AGCCTAACCACAGCCAAAGCGAG
	redd1	redd1-qPCR-F	TGGACTCTGACTCCGACAACC
		redd1-qPCR-R	ACCACTTCTTTACACAACGCCTC
	gadd34	gadd34-qPCR-F	GAAGAGCAGTGGGAAGAAGG
		gadd34-qPCR-R	CTGAACTCTCCTCCTGAAACG
	β-actin	β-actin-qPCR	ACAGGGAAAAGATGACACAG
		β-actin-qPCR	AGAGTCCATCACGATACCAG
